# Supplementary material for: Association Between Pre-Existing Conditions and COVID-19 Hospitalization, Intensive Care Services, and Mortality: A Cross-Sectional Analysis of an International Global Health Data Repository
Source: Pathogens. 2025 Sep 11;14(9):917. doi: 10.3390/pathogens14090917 (PMC12472582; doi:10.3390/pathogens14090917)
Supplement: Supplementary file 1 [file pathogens-14-00917-s001.zip]

Archive with 3 entries (2 files):
- pathogens-3816492-supplementary/
- pathogens-3816492-supplementary/pathogens-3816492-supplementary-1.pdf
- pathogens-3816492-supplementary/pathogens-3816492-supplementary-2.pdf
